# Supplementary material for: Ethyl 5-formyl-2,4-dimethyl-1H-pyrrole-3-carboxyl­ate
Source: Acta Crystallogr Sect E Struct Rep Online. 2008 May 21;64(Pt 6):o1125. doi: 10.1107/S1600536808014542 (PMC2961598; doi:10.1107/S1600536808014542)
Supplement: Supplementary file 2 [file e-64-o1125-Isup2.hkl]

# 
# h,k,l, Fc-squared, Fo-squared, sigma(Fo-squared) and status flag 
# 
data_I
_shelx_title '    W in P2(1)/n' 
_shelx_refln_list_code          4 
_shelx_F_calc_maximum      215.39 
_exptl_crystal_F_000       416.00 
_reflns_d_resolution_high  0.8355 
 
loop_ 
 _symmetry_equiv_pos_as_xyz 
 'x, y, z' 
 '-x+1/2, y+1/2, -z+1/2' 
 '-x, -y, -z' 
 'x-1/2, -y-1/2, z-1/2' 
 
_cell_length_a     3.9830 
_cell_length_b    15.5720 
_cell_length_c    16.2130 
_cell_angle_alpha  90.000 
_cell_angle_beta   96.960 
_cell_angle_gamma  90.000 
 
_shelx_F_squared_multiplier     1.000 
 
loop_ 
 _refln_index_h 
 _refln_index_k 
 _refln_index_l 
 _refln_F_squared_calc 
 _refln_F_squared_meas 
 _refln_F_squared_sigma 
 _refln_observed_status 
   2   0   0      310.94      278.28     13.15 o 
   4   0   0       20.77       24.15     23.81 o 
   1   1   0      612.30      555.66      7.35 o 
   2   1   0      454.32      430.50     21.43 o 
   3   1   0       84.60       79.13     16.61 o 
   4   1   0        0.54       30.42     26.42 o 
   0   2   0     1170.28     1274.60     13.29 o 
   1   2   0        1.11        0.80      4.96 o 
   2   2   0        3.80        5.90     10.91 o 
   3   2   0       46.07       18.87     18.48 o 
   4   2   0        3.56       31.34     33.72 o 
   1   3   0     1729.51     1672.05     19.83 o 
   2   3   0        0.09        0.79      8.89 o 
   3   3   0       47.36       48.50     20.95 o 
   4   3   0        0.01       17.22     38.31 o 
   0   4   0     2746.16     3030.38     26.34 o 
   1   4   0      201.86      214.68      8.79 o 
   2   4   0       14.81       23.20      8.43 o 
   3   4   0      188.06      206.51     25.68 o 
   4   4   0        5.21       30.16     40.65 o 
   1   5   0      452.01      463.97     15.60 o 
   2   5   0        3.29        8.07      7.44 o 
   3   5   0       20.54       21.65     21.65 o 
   4   5   0        9.13       60.84     53.00 o 
   0   6   0     1228.80     1338.36     20.99 o 
   1   6   0      729.49      797.65     20.69 o 
   2   6   0       65.87       43.14     11.04 o 
   3   6   0        1.37       26.23     16.35 o 
   4   6   0        1.08       51.44     51.44 o 
   1   7   0        2.21        1.01      3.70 o 
   2   7   0      161.94      149.67     14.76 o 
   3   7   0       31.23       51.00     15.63 o 
   4   7   0       17.43       30.69     52.56 o 
   0   8   0     1312.75     1423.70     22.19 o 
   1   8   0       98.41      122.98     10.05 o 
   2   8   0      102.68       85.71     11.99 o 
   3   8   0        6.81       31.74     12.75 o 
   4   8   0        2.84       30.84     42.36 o 
   1   9   0        0.07        0.14      3.00 o 
   2   9   0        8.80       17.04      7.93 o 
   3   9   0       11.05       31.12     16.53 o 
   4   9   0        0.08       43.16     46.04 o 
   0  10   0      197.33      195.57      8.57 o 
   1  10   0      135.43      147.79      8.88 o 
   2  10   0       77.82       87.62     11.77 o 
   3  10   0       12.77       10.97     20.40 o 
   1  11   0        3.54       10.15      3.61 o 
   2  11   0        3.15       15.79      6.51 o 
   3  11   0        9.42       21.30     13.49 o 
   0  12   0       11.29       10.95      3.18 o 
   1  12   0       55.99       55.07      5.51 o 
   2  12   0        6.85        3.20      7.22 o 
   3  12   0       24.84       35.85     19.79 o 
   1  13   0       28.98       32.06      5.96 o 
   2  13   0      121.64      118.41     11.68 o 
   3  13   0        5.30        4.11     17.43 o 
   0  14   0       19.83       24.77      3.59 o 
   1  14   0      139.94      120.96      7.40 o 
   2  14   0        0.20        7.33      5.60 o 
   3  14   0        0.22       12.50     14.43 o 
   1  15   0       25.22       21.84      3.88 o 
   2  15   0       23.67       32.93      6.70 o 
   0  16   0        0.02        1.06      2.35 o 
   1  16   0        1.16        2.22      1.77 o 
   2  16   0        2.30        6.29      5.28 o 
   1  17   0        7.08        9.51      2.38 o 
   0  18   0       62.43       76.42      8.29 o 
   1  18   0        0.04        0.93      2.04 o 
  -3   0   1       27.20       20.40     12.31 o 
  -1   0   1     5160.36     4816.50     43.83 o 
   1   0   1      532.83      553.83      8.80 o 
   3   0   1       58.55       54.05      6.74 o 
  -4   1   1        0.12        0.01     27.57 o 
  -3   1   1       17.59        9.72     16.50 o 
  -2   1   1       14.51        5.22      5.37 o 
  -1   1   1      291.76      279.50      9.41 o 
   0   1   1     1428.09     1537.37     83.00 o 
   1   1   1       44.90       38.10     11.32 o 
   2   1   1       17.15       17.13      5.50 o 
   3   1   1        2.13        2.46      9.02 o 
   4   1   1       20.58        2.29     17.62 o 
  -4   2   1        2.40       26.11     31.52 o 
  -3   2   1       33.23       46.32     21.02 o 
  -2   2   1      145.93      140.46      7.01 o 
  -1   2   1      186.53      191.29      5.17 o 
   0   2   1     5548.91     5663.04     72.91 o 
   1   2   1       14.20       20.25     13.64 o 
   2   2   1       18.51       21.42      9.24 o 
   3   2   1       66.31       66.81     16.60 o 
   4   2   1        6.87       16.71     21.16 o 
  -4   3   1        0.22       27.53     71.40 o 
  -3   3   1       11.99       15.56      4.21 o 
  -2   3   1       16.34        7.67      4.27 o 
  -1   3   1      438.67      441.92      6.10 o 
   0   3   1      634.75      628.05      9.03 o 
   1   3   1     1165.53     1187.60     15.84 o 
   2   3   1      199.85      161.78     14.84 o 
   3   3   1       14.25        1.88     14.64 o 
   4   3   1        2.45       16.60     31.84 o 
  -4   4   1        7.30       33.39     14.05 o 
  -3   4   1        7.84        0.00      3.60 o 
  -2   4   1       14.03        4.40      4.40 o 
  -1   4   1      195.41      186.05      5.02 o 
   0   4   1     1885.33     1930.09     12.54 o 
   1   4   1        1.29        2.55      3.58 o 
   2   4   1      234.80      254.91     10.73 o 
   3   4   1        0.16       10.84     17.71 o 
   4   4   1        0.00       14.64     38.16 o 
  -4   5   1        5.35        1.41      1.52 o 
  -3   5   1       14.17        4.75      4.22 o 
  -2   5   1       14.02        6.63      3.82 o 
  -1   5   1      424.22      432.16      8.47 o 
   0   5   1       29.73       15.39     10.54 o 
   1   5   1      201.89      198.20      7.58 o 
   2   5   1        7.06       23.55      9.15 o 
   3   5   1        0.08       11.24     14.53 o 
   4   5   1        3.28       41.93     34.66 o 
  -4   6   1        1.51        1.20      3.36 o 
  -3   6   1       24.47       20.93      5.26 o 
  -2   6   1       18.47       15.98      4.44 o 
  -1   6   1       26.29       26.89      3.98 o 
   0   6   1       95.43      103.42      3.51 o 
   1   6   1      134.31      162.87      8.63 o 
   2   6   1       41.35       50.19      8.98 o 
   3   6   1       18.69        9.03     18.71 o 
   4   6   1        2.91       44.94     48.41 o 
  -4   7   1        0.01        0.52      3.78 o 
  -3   7   1        8.24        1.30      4.94 o 
  -2   7   1       89.02       86.81      5.27 o 
  -1   7   1       44.01       36.90      4.22 o 
   0   7   1      142.95      137.30      4.28 o 
   1   7   1      222.91      209.26      9.69 o 
   2   7   1       25.89       22.54      7.46 o 
   3   7   1       66.11       66.21     23.52 o 
   4   7   1        0.11       11.64     46.45 o 
  -4   8   1        4.34        4.01      4.85 o 
  -3   8   1       17.87       12.65      5.66 o 
  -2   8   1       17.80       15.74      4.10 o 
  -1   8   1      111.57      111.56      6.19 o 
   0   8   1      207.27      223.54      6.45 o 
   1   8   1       30.47       45.35      5.16 o 
   2   8   1        5.12        0.94      5.43 o 
   3   8   1        0.00        0.01     19.93 o 
   4   8   1       14.27       53.59     47.26 o 
  -4   9   1        9.92        3.65      4.23 o 
  -3   9   1       13.84       21.04      5.34 o 
  -2   9   1        0.06        3.92      3.92 o 
  -1   9   1       12.09       10.03      3.07 o 
   0   9   1      188.11      198.91     15.09 o 
   1   9   1       29.01       39.33      6.22 o 
   2   9   1       94.94      101.49     11.21 o 
   3   9   1       15.90       20.70     20.70 o 
   4   9   1        4.32       18.14     43.65 o 
  -4  10   1        0.04        0.64      4.79 o 
  -3  10   1       38.80       38.13      6.78 o 
  -2  10   1        2.77        4.23      4.23 o 
  -1  10   1       60.69       59.92      5.67 o 
   0  10   1      152.91      145.98      8.03 o 
   1  10   1       65.55       73.99      6.63 o 
   2  10   1       14.03       31.17      8.83 o 
   3  10   1       30.06        2.32     20.41 o 
  -3  11   1        0.00        9.83      5.17 o 
  -2  11   1       44.19       40.69      6.93 o 
  -1  11   1       14.38       18.03      3.97 o 
   0  11   1        0.98        0.15      1.28 o 
   1  11   1       76.44       77.20      5.90 o 
   2  11   1       82.81       86.67     12.80 o 
   3  11   1       27.44       39.66     22.26 o 
  -3  12   1        0.00        1.32      5.30 o 
  -2  12   1        4.12        5.50      3.93 o 
  -1  12   1        3.84        7.29      4.86 o 
   0  12   1       49.62       45.37      6.56 o 
   1  12   1        5.38        3.45      2.77 o 
   2  12   1       51.70       74.96     10.36 o 
   3  12   1        5.71       10.89     21.29 o 
  -3  13   1        2.73        3.41      5.20 o 
  -2  13   1        1.11        2.76      4.31 o 
  -1  13   1      125.80      104.88      7.94 o 
   0  13   1        0.01        1.15      4.74 o 
   1  13   1       52.21       38.71      4.72 o 
   2  13   1        0.01        9.13      4.21 o 
   3  13   1        4.78       12.99     15.97 o 
  -3  14   1        1.48        0.00      5.59 o 
  -2  14   1       31.24       38.09      6.24 o 
  -1  14   1        2.01        5.17      6.82 o 
   0  14   1       10.41       20.30      2.97 o 
   1  14   1        5.80        2.82      2.57 o 
   2  14   1        0.12        2.23      7.44 o 
   3  14   1        0.01       21.90     13.87 o 
  -2  15   1        2.21        5.28      3.33 o 
  -1  15   1        0.72       10.89      4.72 o 
   0  15   1        9.90        9.24      2.08 o 
   1  15   1        0.52        2.10      1.97 o 
   2  15   1        0.10        7.30      4.96 o 
  -2  16   1        3.81        1.23      4.25 o 
  -1  16   1        0.96        0.46      2.24 o 
   0  16   1       13.39       10.94      2.36 o 
   1  16   1        2.30        5.81      2.06 o 
   2  16   1        2.99        4.36      4.36 o 
  -1  17   1        1.74        1.84      3.10 o 
   0  17   1        0.65        0.96      1.52 o 
   1  17   1        0.65        2.86      1.82 o 
  -1  18   1        1.94        3.65      3.90 o 
   0  18   1        0.56        3.02      2.04 o 
   1  18   1        0.01        1.45      1.74 o 
  -4   0   2       30.83       53.62     17.66 o 
  -2   0   2       69.04       86.64     11.72 o 
   0   0   2     2679.53     2908.49     51.93 o 
   2   0   2      239.46      207.64      8.77 o 
   4   0   2        0.00        2.09      2.79 o 
  -4   1   2        0.73        5.08     14.65 o 
  -3   1   2        0.15        6.27      8.56 o 
  -2   1   2        2.58        3.47      5.69 o 
  -1   1   2     7507.50     7867.31     46.22 o 
   0   1   2      489.11      541.12      5.25 o 
   1   1   2      539.59      537.31      9.20 o 
   2   1   2       10.65       15.56      6.04 o 
   3   1   2        9.22       12.75      5.53 o 
   4   1   2        6.21        3.29      8.28 o 
  -4   2   2       36.45       35.02     17.51 o 
  -3   2   2       10.72        8.56      3.81 o 
  -2   2   2      152.36      135.60     14.21 o 
  -1   2   2     9454.26    10165.61     61.29 o 
   0   2   2       90.40       95.89      2.97 o 
   1   2   2      594.58      534.92     11.60 o 
   2   2   2       90.30       78.73      9.26 o 
   3   2   2        0.10        0.32      7.33 o 
   4   2   2        0.01        9.23     14.55 o 
  -4   3   2        0.03       21.31     20.34 o 
  -3   3   2       37.00       53.51     19.52 o 
  -2   3   2       91.02       68.33     13.36 o 
  -1   3   2      191.31      171.58     11.23 o 
   0   3   2      558.48      607.67     10.91 o 
   1   3   2       46.95       56.96      4.45 o 
   2   3   2      489.89      449.19     14.05 o 
   3   3   2        0.05       15.75     10.92 o 
   4   3   2        0.01        8.13     18.00 o 
  -4   4   2        0.13        6.14      8.60 o 
  -3   4   2       21.54        3.35     13.65 o 
  -2   4   2       20.30       13.08      7.55 o 
  -1   4   2      529.76      551.54     11.39 o 
   0   4   2     1744.85     1685.82     13.58 o 
   1   4   2      111.24      109.21      6.11 o 
   2   4   2      237.37      222.60     13.20 o 
   3   4   2        5.83       28.71     12.35 o 
   4   4   2        0.11       20.41     26.61 o 
  -4   5   2        0.00        1.47     11.69 o 
  -3   5   2        1.09        0.00      8.87 o 
  -2   5   2       55.12       55.96      7.57 o 
  -1   5   2      318.24      311.80      9.48 o 
   0   5   2     2043.92     1927.02     13.91 o 
   1   5   2       23.37       35.10      4.05 o 
   2   5   2       84.89       71.87      9.84 o 
   3   5   2       17.50       26.25     11.63 o 
   4   5   2        0.05       12.25     25.35 o 
  -4   6   2       14.18       20.31     11.56 o 
  -3   6   2        0.00       11.25      9.97 o 
  -2   6   2       33.42       17.09      7.53 o 
  -1   6   2      371.25      367.15      9.92 o 
   0   6   2       52.87       46.54      2.47 o 
   1   6   2      240.85      230.56      8.99 o 
   2   6   2       61.48       60.89      9.02 o 
   3   6   2       71.68       91.66     22.21 o 
   4   6   2        0.07       13.91     28.76 o 
  -4   7   2       12.05       28.26     10.91 o 
  -3   7   2        5.94        0.00      8.71 o 
  -2   7   2       83.82       74.41      7.26 o 
  -1   7   2        7.62        7.09      3.77 o 
   0   7   2      330.83      310.94      5.95 o 
   1   7   2      345.88      316.01     10.45 o 
   2   7   2        0.21        2.44      7.16 o 
   3   7   2       18.71       10.22     19.63 o 
   4   7   2        3.27       29.91     38.70 o 
  -4   8   2        2.06        6.33     12.51 o 
  -3   8   2        2.17        8.01      8.78 o 
  -2   8   2       18.82       21.48      5.37 o 
  -1   8   2      272.88      276.08      9.32 o 
   0   8   2      142.56      150.18      4.48 o 
   1   8   2       46.23       63.33      5.65 o 
   2   8   2      116.52      142.57     14.17 o 
   3   8   2        0.94        3.07     12.69 o 
   4   8   2        7.02        0.01     34.34 o 
  -4   9   2        5.97       12.45     12.45 o 
  -3   9   2       36.94       20.21     12.07 o 
  -2   9   2        8.54       11.13      5.79 o 
  -1   9   2      174.32      138.97      8.08 o 
   0   9   2        9.53        4.38      1.31 o 
   1   9   2        6.38        1.93      1.74 o 
   2   9   2       24.75       22.14      7.95 o 
   3   9   2       65.84       53.80     21.31 o 
   4   9   2        0.21       22.52     36.84 o 
  -4  10   2       16.54        7.81      9.93 o 
  -3  10   2        3.13        5.50     10.09 o 
  -2  10   2       23.23       21.74      5.94 o 
  -1  10   2      185.72      186.96      9.59 o 
   0  10   2       67.73       62.79      3.67 o 
   1  10   2       15.40       15.54      3.56 o 
   2  10   2      109.07      132.98     14.27 o 
   3  10   2        5.30       12.90     19.12 o 
  -3  11   2       23.69        3.31     10.57 o 
  -2  11   2       45.15       43.99      8.04 o 
  -1  11   2        4.79       11.45      4.83 o 
   0  11   2       96.36       89.59      3.91 o 
   1  11   2      202.76      174.63      8.17 o 
   2  11   2       50.32       53.08      7.02 o 
   3  11   2        0.38       17.24     17.24 o 
  -3  12   2       20.69       24.20      9.96 o 
  -2  12   2        0.45        0.75      5.03 o 
  -1  12   2        3.66        8.03      3.44 o 
   0  12   2       39.92       39.41      2.80 o 
   1  12   2        4.39        3.89      2.55 o 
   2  12   2        4.10        4.61      4.61 o 
   3  12   2        0.82       15.25     16.38 o 
  -3  13   2        0.55        0.00      7.23 o 
  -2  13   2       25.21       40.24      8.01 o 
  -1  13   2        6.19        6.90      5.46 o 
   0  13   2      257.31      279.67      7.15 o 
   1  13   2        0.12        0.22      2.33 o 
   2  13   2        1.96        6.79      3.93 o 
   3  13   2       17.17       48.66     19.22 o 
  -3  14   2        2.18        2.29      7.62 o 
  -2  14   2        4.73       11.21      6.19 o 
  -1  14   2        6.38        5.77      3.57 o 
   0  14   2       13.05       21.10      3.95 o 
   1  14   2      138.71      147.06      5.29 o 
   2  14   2        9.41       16.43      5.97 o 
   3  14   2        0.02        6.73     16.91 o 
  -2  15   2       12.94       24.67      7.42 o 
  -1  15   2        2.39        0.53      3.55 o 
   0  15   2        0.02        3.89      2.35 o 
   1  15   2        2.44        4.07      1.57 o 
   2  15   2        4.12        5.94      4.59 o 
  -2  16   2        1.36        3.23      6.06 o 
  -1  16   2       25.36       26.12      5.38 o 
   0  16   2        1.07        1.81      2.33 o 
   1  16   2       14.00       14.17      2.02 o 
   2  16   2        2.24        2.61      3.15 o 
  -1  17   2        3.41        7.34      3.70 o 
   0  17   2        1.21        4.40      1.68 o 
   1  17   2        0.77        2.12      1.52 o 
  -1  18   2        0.23        6.01      4.09 o 
   0  18   2        0.13        1.07      2.04 o 
   1  18   2        0.01        0.97      3.04 o 
  -3   0   3        7.44       10.74      8.24 o 
  -1   0   3    46391.41    49494.77    519.46 o 
   1   0   3     1961.72     2005.71     17.82 o 
   3   0   3      114.90      105.40      3.85 o 
  -4   1   3        3.21        0.00     14.11 o 
  -3   1   3       25.72       27.22      4.07 o 
  -2   1   3      217.30      231.45     14.56 o 
  -1   1   3      107.19       97.99      9.59 o 
   0   1   3      856.29      873.38      7.60 o 
   1   1   3     1611.51     1667.80     16.32 o 
   2   1   3      410.96      414.81     13.17 o 
   3   1   3        2.40        1.37      3.97 o 
   4   1   3        6.36        3.86      3.86 o 
  -4   2   3        1.12        6.00      5.66 o 
  -3   2   3        1.91        1.37     12.69 o 
  -2   2   3      232.13      199.89     13.79 o 
  -1   2   3      389.15      444.99     16.32 o 
   0   2   3       18.30       23.31      2.02 o 
   1   2   3       78.27       72.09      4.69 o 
   2   2   3      203.41      226.04     13.10 o 
   3   2   3        7.95       14.74      6.30 o 
   4   2   3        0.01        1.00      7.25 o 
  -4   3   3        5.99        4.59     17.82 o 
  -3   3   3        4.62       17.43     20.18 o 
  -2   3   3      431.85      422.64     21.04 o 
  -1   3   3       60.27       43.36      7.79 o 
   0   3   3      519.85      577.59      8.34 o 
   1   3   3       26.10       26.43      3.10 o 
   2   3   3      133.33      130.36     10.14 o 
   3   3   3       14.62       11.78      8.99 o 
   4   3   3        1.63        8.14     11.76 o 
  -4   4   3       35.27       16.78     25.72 o 
  -3   4   3        2.58        1.91     15.93 o 
  -2   4   3       61.72       28.37     14.60 o 
  -1   4   3      831.61      821.79     22.55 o 
   0   4   3        1.00        1.95      1.30 o 
   1   4   3      214.60      199.02      7.74 o 
   2   4   3      507.89      432.85     18.22 o 
   3   4   3       14.06       10.03     10.39 o 
   4   4   3        3.27       15.88     14.94 o 
  -4   5   3        0.49       15.91     39.76 o 
  -3   5   3        5.80       18.59     18.59 o 
  -2   5   3      178.51      217.89     11.92 o 
  -1   5   3      539.78      484.13     16.15 o 
   0   5   3       58.16       53.57      7.37 o 
   1   5   3       15.71       26.24      3.51 o 
   2   5   3      242.72      228.47     14.98 o 
   3   5   3       52.80       53.93     15.22 o 
   4   5   3       16.52       11.56     21.06 o 
  -4   6   3        0.02       23.81     32.21 o 
  -3   6   3       11.58        4.25     15.80 o 
  -2   6   3      150.73      157.40     10.12 o 
  -1   6   3      267.21      265.09     11.51 o 
   0   6   3      953.82      979.83     10.77 o 
   1   6   3      155.89      137.14      6.90 o 
   2   6   3        0.98        5.17      5.46 o 
   3   6   3       10.19       11.52     13.51 o 
   4   6   3        0.57       27.72     27.72 o 
  -4   7   3        7.11       11.01     19.65 o 
  -3   7   3        2.37        7.76     15.52 o 
  -2   7   3        6.21       18.63      6.66 o 
  -1   7   3       53.69       63.25      7.17 o 
   0   7   3       28.13       30.90      2.77 o 
   1   7   3      739.92      765.16     13.09 o 
   2   7   3       48.51       56.47      8.38 o 
   3   7   3       41.03       32.25     17.06 o 
   4   7   3       11.89       20.07     27.43 o 
  -4   8   3        5.11       11.31     22.99 o 
  -3   8   3        9.96       34.75     15.11 o 
  -2   8   3        9.30        1.79      6.75 o 
  -1   8   3      613.60      636.24     15.23 o 
   0   8   3      166.98      153.81      4.50 o 
   1   8   3      513.50      580.63     10.83 o 
   2   8   3        0.20        1.54      5.25 o 
   3   8   3       16.10       24.79     11.58 o 
   4   8   3        0.46       26.60     32.84 o 
  -4   9   3        0.22        0.01     28.13 o 
  -3   9   3        1.11       15.91     12.64 o 
  -2   9   3        0.00        2.62      6.75 o 
  -1   9   3        1.49        5.29      3.33 o 
   0   9   3       80.25       89.99      5.26 o 
   1   9   3       36.61       27.17      3.45 o 
   2   9   3      142.54      163.45     13.03 o 
   3   9   3        1.93       11.92     16.85 o 
  -4  10   3        1.29        6.56     23.29 o 
  -3  10   3       17.50       34.08     14.64 o 
  -2  10   3       36.79       46.27      8.85 o 
  -1  10   3       83.74       66.26      6.17 o 
   0  10   3      124.76      109.10      3.89 o 
   1  10   3      153.51      154.00      5.74 o 
   2  10   3        8.77       20.83      6.99 o 
   3  10   3       46.33       53.10     21.96 o 
  -3  11   3        0.28        5.02     12.66 o 
  -2  11   3        1.10        0.72      6.97 o 
  -1  11   3        0.50        0.93      8.02 o 
   0  11   3       62.27       57.22      3.08 o 
   1  11   3        5.02        4.64      2.49 o 
   2  11   3       33.49       49.64      7.46 o 
   3  11   3        7.30       35.57     16.90 o 
  -3  12   3        0.96       20.03     11.49 o 
  -2  12   3       17.30       38.77     10.44 o 
  -1  12   3        0.66        4.16      3.53 o 
   0  12   3       75.03       77.28      7.77 o 
   1  12   3       29.28       32.39      3.81 o 
   2  12   3       38.60       39.31      8.47 o 
   3  12   3        7.10        6.45     20.65 o 
  -3  13   3       37.46       42.54     17.72 o 
  -2  13   3        8.23        6.35      7.42 o 
  -1  13   3       18.07       11.17      4.25 o 
   0  13   3       15.04       15.21      2.07 o 
   1  13   3      135.29      144.21      5.14 o 
   2  13   3       23.68       23.25      7.64 o 
   3  13   3        0.01        4.38     16.43 o 
  -3  14   3        0.01       13.22     13.22 o 
  -2  14   3       43.86       58.36     10.28 o 
  -1  14   3        4.30        0.17      8.25 o 
   0  14   3      160.84      189.05      6.01 o 
   1  14   3        3.43        0.25      1.61 o 
   2  14   3        0.47        2.97      4.99 o 
  -2  15   3       15.49       18.97     11.16 o 
  -1  15   3        1.52        6.54      2.95 o 
   0  15   3        7.21        8.61      1.74 o 
   1  15   3       22.20       13.39      2.37 o 
   2  15   3        3.28        6.75      5.62 o 
  -2  16   3        0.00        4.97      6.40 o 
  -1  16   3        0.30        6.98      3.76 o 
   0  16   3        0.36        0.72      2.08 o 
   1  16   3        6.86        7.13      1.88 o 
   2  16   3        0.07        6.07      4.65 o 
  -1  17   3        0.06        5.13      5.13 o 
   0  17   3        4.05        7.78      1.90 o 
   1  17   3        4.80        2.48      1.68 o 
  -1  18   3       28.83       33.47      8.47 o 
   0  18   3        0.31        2.32      1.84 o 
  -4   0   4        0.65       18.87     12.39 o 
  -2   0   4      965.02      981.59     23.78 o 
   0   0   4      455.24      432.45     11.01 o 
   2   0   4        0.19        5.41     15.50 o 
   4   0   4        1.87        1.93      1.62 o 
  -4   1   4        2.13        5.41      4.48 o 
  -3   1   4        1.24        1.29      4.74 o 
  -2   1   4       44.48       51.27     10.48 o 
  -1   1   4        3.78        1.24     11.70 o 
   0   1   4       86.85       78.83      3.65 o 
   1   1   4       45.09       34.05      3.48 o 
   2   1   4       17.19       24.27      4.02 o 
   3   1   4       62.33       59.28      4.29 o 
   4   1   4       14.63       13.76      2.98 o 
  -4   2   4       13.10        5.28      4.01 o 
  -3   2   4       13.46       13.67     13.18 o 
  -2   2   4      206.54      215.41     16.69 o 
  -1   2   4      170.24      160.07      8.62 o 
   0   2   4       20.06       29.21      2.67 o 
   1   2   4       12.98       10.19      3.00 o 
   2   2   4       31.77       26.83      4.26 o 
   3   2   4       18.76       28.74      4.86 o 
   4   2   4        0.01        2.45      5.08 o 
  -4   3   4        0.30        2.97     18.88 o 
  -3   3   4        0.78       24.11     12.20 o 
  -2   3   4       36.84       37.28     14.65 o 
  -1   3   4       47.78       61.15      8.54 o 
   0   3   4     2006.15     2234.00     96.48 o 
   1   3   4      165.43      135.68      6.66 o 
   2   3   4      119.95      142.99      9.49 o 
   3   3   4        0.52        0.84      6.06 o 
   4   3   4        4.97       12.07      6.97 o 
  -4   4   4        1.29       15.17     22.35 o 
  -3   4   4        1.23       18.40      9.92 o 
  -2   4   4       73.33       66.31     15.64 o 
  -1   4   4      163.54      198.90     13.30 o 
   0   4   4      131.34      126.96      4.26 o 
   1   4   4      959.83      860.61     16.14 o 
   2   4   4       57.99       58.78      7.67 o 
   3   4   4        0.35       11.11      8.24 o 
   4   4   4        4.00        1.51     11.06 o 
  -4   5   4        0.50       15.96     22.05 o 
  -3   5   4        7.84       10.33     12.14 o 
  -2   5   4        0.99        2.09     10.14 o 
  -1   5   4        0.78        8.30      5.21 o 
   0   5   4       94.84      105.23      3.92 o 
   1   5   4      266.15      264.33      9.15 o 
   2   5   4        0.19        1.47      6.23 o 
   3   5   4        1.37        0.00      6.90 o 
   4   5   4        8.83       10.05     15.50 o 
  -4   6   4        4.19       20.48     40.47 o 
  -3   6   4        0.78       20.79     15.51 o 
  -2   6   4       14.63       22.00      8.62 o 
  -1   6   4       70.72       93.07      9.13 o 
   0   6   4       43.57       52.81      3.96 o 
   1   6   4      444.41      425.60     11.65 o 
   2   6   4        0.03        0.74      5.11 o 
   3   6   4        8.26        4.07     10.62 o 
   4   6   4        6.57       10.21     21.42 o 
  -4   7   4        1.45       48.21     40.27 o 
  -3   7   4        6.47        2.29     22.40 o 
  -2   7   4       14.54        8.38      8.57 o 
  -1   7   4      264.41      323.33     16.54 o 
   0   7   4       91.05       87.86      3.53 o 
   1   7   4        4.32        6.89      2.98 o 
   2   7   4       68.98       82.85      9.34 o 
   3   7   4        5.67       11.00     11.47 o 
   4   7   4        7.49       18.40     22.75 o 
  -4   8   4        0.93        5.89     51.33 o 
  -3   8   4       11.80        2.44     18.37 o 
  -2   8   4       54.01       54.32     10.57 o 
  -1   8   4        3.58        0.97     10.43 o 
   0   8   4       16.54       19.51      1.90 o 
   1   8   4       17.17       13.02      3.16 o 
   2   8   4       94.31      103.29     11.30 o 
   3   8   4       40.96       54.56     14.99 o 
   4   8   4        0.57       25.29     26.25 o 
  -4   9   4        2.94       46.46     45.91 o 
  -3   9   4        2.75       20.82     17.69 o 
  -2   9   4        6.40        8.56      8.56 o 
  -1   9   4       68.25       65.99      6.06 o 
   0   9   4       46.57       32.96      2.24 o 
   1   9   4        2.08        2.34      2.37 o 
   2   9   4       12.22       24.97      7.99 o 
   3   9   4       15.55       38.98     16.11 o 
  -3  10   4        1.68        6.91     18.07 o 
  -2  10   4        6.81       22.53     10.11 o 
  -1  10   4        6.62        7.45      6.23 o 
   0  10   4       26.63       17.48      1.71 o 
   1  10   4        7.10        3.39      2.37 o 
   2  10   4        8.71        3.71      5.97 o 
   3  10   4        0.31       11.27     11.27 o 
  -3  11   4        5.37       22.67     17.18 o 
  -2  11   4        3.47        6.91      7.33 o 
  -1  11   4        9.64       13.05      4.26 o 
   0  11   4       38.01       29.64      5.27 o 
   1  11   4      149.93      152.63      5.51 o 
   2  11   4       56.14       73.26      9.14 o 
   3  11   4        0.00        3.88     11.42 o 
  -3  12   4        4.41        4.47     16.41 o 
  -2  12   4        0.04        7.08      7.08 o 
  -1  12   4       97.74      109.06      8.54 o 
   0  12   4       45.27       43.17      6.48 o 
   1  12   4       83.98       85.13      4.71 o 
   2  12   4       33.54       37.85      8.72 o 
   3  12   4        3.10       22.56      9.88 o 
  -3  13   4        0.07       20.45     20.45 o 
  -2  13   4       14.77       26.11      7.77 o 
  -1  13   4        0.43        0.69      7.32 o 
   0  13   4       31.03       28.76      2.55 o 
   1  13   4       18.23       16.88      3.94 o 
   2  13   4       21.95       37.14      6.39 o 
   3  13   4        2.83        3.20     16.08 o 
  -3  14   4        1.36        2.32     18.62 o 
  -2  14   4        0.33        5.46      6.88 o 
  -1  14   4        4.17        6.31      4.29 o 
   0  14   4        0.71        1.52      1.45 o 
   1  14   4        5.27        6.32      2.18 o 
   2  14   4        3.46        3.47      5.29 o 
  -2  15   4        0.08        0.00      7.83 o 
  -1  15   4        9.87       15.28      4.88 o 
   0  15   4       11.82       16.77      2.03 o 
   1  15   4        0.21        1.62      1.16 o 
   2  15   4       12.08       14.39      5.60 o 
  -2  16   4        1.94        3.60      8.99 o 
  -1  16   4        1.20        0.46      3.45 o 
   0  16   4        5.09        5.91      1.48 o 
   1  16   4        1.30        0.69      1.45 o 
   2  16   4        1.71        4.61      5.33 o 
  -1  17   4        3.90       13.21      4.05 o 
   0  17   4        3.56        4.03      1.72 o 
   1  17   4        0.03        0.47      1.45 o 
   0  18   4        0.09        0.65      1.86 o 
  -3   0   5       16.35       11.10      5.67 o 
  -1   0   5      445.74      462.36     13.74 o 
   1   0   5      930.21      948.24     13.86 o 
   3   0   5       16.72       13.33      2.39 o 
  -4   1   5        2.54        3.48      3.48 o 
  -3   1   5        1.31        0.82      6.29 o 
  -2   1   5     2257.61     2440.50     53.55 o 
  -1   1   5       53.14       38.91      5.07 o 
   0   1   5     1829.90     1778.89     42.42 o 
   1   1   5       12.56        4.21      5.33 o 
   2   1   5       51.85       46.30      3.75 o 
   3   1   5       16.74       18.58      5.39 o 
   4   1   5       49.35       52.59      3.33 o 
  -4   2   5        0.98        4.69      8.86 o 
  -3   2   5       62.33       64.42     11.09 o 
  -2   2   5     1744.57     1879.78     43.05 o 
  -1   2   5       78.59       64.48      5.50 o 
   0   2   5      227.77      263.63     17.90 o 
   1   2   5      225.76      236.60      8.13 o 
   2   2   5        2.45        4.68      2.04 o 
   3   2   5        0.75        1.61      4.33 o 
   4   2   5        0.18        0.41      3.45 o 
  -4   3   5        0.25        7.96     19.15 o 
  -3   3   5        8.93        2.85     11.41 o 
  -2   3   5        1.05       19.79     10.34 o 
  -1   3   5       26.17       33.89      6.84 o 
   0   3   5      114.05      112.68      3.82 o 
   1   3   5     3172.00     3406.22     27.77 o 
   2   3   5        1.92        2.46      4.99 o 
   3   3   5       15.75       14.65      4.57 o 
   4   3   5        5.81       10.48      5.74 o 
  -4   4   5        2.08       21.27     21.27 o 
  -3   4   5       40.11       41.13     11.84 o 
  -2   4   5        9.63       15.05     11.77 o 
  -1   4   5      564.37      630.00     24.42 o 
   0   4   5      116.52      132.13     12.87 o 
   1   4   5      465.01      459.43     10.82 o 
   2   4   5        0.09        0.47      3.76 o 
   3   4   5       30.63       17.67      6.49 o 
   4   4   5        2.75        6.01      9.17 o 
  -4   5   5        4.01       14.51     14.51 o 
  -3   5   5        2.05        1.62     10.14 o 
  -2   5   5      120.04      138.99     18.57 o 
  -1   5   5      613.83      669.98     22.31 o 
   0   5   5      264.78      299.30      6.82 o 
   1   5   5      305.52      294.92     10.02 o 
   2   5   5       26.08       42.09      6.63 o 
   3   5   5        0.04        5.44      5.79 o 
   4   5   5        7.86       14.06      9.55 o 
  -4   6   5        0.13       32.03     16.82 o 
  -3   6   5        0.35        0.01     16.87 o 
  -2   6   5       67.51       59.10     11.78 o 
  -1   6   5        7.35       19.91     14.87 o 
   0   6   5     1032.26     1060.20     19.25 o 
   1   6   5        9.19        7.20      3.90 o 
   2   6   5      334.14      379.24     16.65 o 
   3   6   5       16.53       24.99     10.22 o 
   4   6   5        7.18       14.84     13.95 o 
  -4   7   5        0.85       45.40     35.80 o 
  -3   7   5       16.07        9.03     17.16 o 
  -2   7   5       28.34       52.80     10.29 o 
  -1   7   5      183.99      152.55      9.83 o 
   0   7   5      579.03      587.37      9.26 o 
   1   7   5       79.34       80.97      3.82 o 
   2   7   5      168.88      192.71     12.88 o 
   3   7   5        8.24        1.23      9.87 o 
   4   7   5        6.77       14.05     19.90 o 
  -4   8   5        1.69       51.47     51.47 o 
  -3   8   5        2.85        0.01     16.01 o 
  -2   8   5       31.13       23.39      9.67 o 
  -1   8   5      175.30      161.80     10.06 o 
   0   8   5       58.74       51.71      3.35 o 
   1   8   5       66.44       46.65      4.39 o 
   2   8   5       23.38       32.03      6.68 o 
   3   8   5       29.51       31.17     13.31 o 
  -4   9   5        1.54        7.26     52.87 o 
  -3   9   5        0.78        5.32     20.63 o 
  -2   9   5       68.12       83.29     14.15 o 
  -1   9   5        7.01       12.02      3.43 o 
   0   9   5        0.11        0.46      0.91 o 
   1   9   5       22.76       22.78      3.06 o 
   2   9   5      163.20      167.84     12.67 o 
   3   9   5        0.02        0.50      9.62 o 
  -3  10   5        4.85       21.30     17.66 o 
  -2  10   5       39.79       42.42     10.34 o 
  -1  10   5        2.09        5.93      3.00 o 
   0  10   5       36.03       35.81      1.75 o 
   1  10   5       74.39       54.64      4.43 o 
   2  10   5       22.18       37.03      7.57 o 
   3  10   5        7.08       13.55     11.20 o 
  -3  11   5       12.13       40.81     20.55 o 
  -2  11   5       15.13       26.91      8.34 o 
  -1  11   5       29.72       39.00      8.80 o 
   0  11   5      246.23      230.53      5.48 o 
   1  11   5      243.77      249.76      6.05 o 
   2  11   5       11.34       18.01      7.55 o 
   3  11   5        0.00       10.85     12.68 o 
  -3  12   5        0.18       13.86     20.06 o 
  -2  12   5        0.75        7.70      9.77 o 
  -1  12   5       64.36       82.03      8.95 o 
   0  12   5        8.75       10.20      1.53 o 
   1  12   5        5.87        4.72      2.24 o 
   2  12   5        6.51       21.95      7.40 o 
   3  12   5        1.55        5.76     14.66 o 
  -3  13   5        5.79       31.03     16.61 o 
  -2  13   5        3.99        4.16      7.04 o 
  -1  13   5      159.42      175.26     11.38 o 
   0  13   5        0.04        2.56      1.91 o 
   1  13   5        0.22        1.38      1.87 o 
   2  13   5       20.24       37.05      7.58 o 
   3  13   5        0.10        8.21     12.69 o 
  -3  14   5        1.88       14.46     22.61 o 
  -2  14   5        1.86        7.25      7.25 o 
  -1  14   5        6.68       16.41      4.72 o 
   0  14   5      173.70      173.23      5.13 o 
   1  14   5       13.91       22.03      2.82 o 
   2  14   5        1.51        6.29      6.29 o 
  -2  15   5        0.09        1.27      8.14 o 
  -1  15   5        4.39        1.14      4.01 o 
   0  15   5        0.61        1.41      1.82 o 
   1  15   5       15.98        8.89      2.41 o 
   2  15   5        1.42        0.00      5.35 o 
  -2  16   5        9.96       26.92     10.06 o 
  -1  16   5        2.20        4.35      4.09 o 
   0  16   5       11.50        6.60      4.51 o 
   1  16   5        2.68        0.67      1.16 o 
  -1  17   5        0.10        1.37      3.97 o 
   0  17   5        0.64        0.89      1.68 o 
   1  17   5        0.05        1.35      1.56 o 
   0  18   5        0.16        0.79      2.69 o 
  -4   0   6        4.18        2.21      4.12 o 
  -2   0   6     2877.64     3331.07     51.72 o 
   0   0   6     1051.91     1082.71     11.91 o 
   2   0   6      418.43      389.63      2.16 o 
   4   0   6        0.38        1.21      1.29 o 
  -4   1   6        0.00        3.34      4.92 o 
  -3   1   6       89.65       63.09     11.93 o 
  -2   1   6       25.47       41.59     10.70 o 
  -1   1   6      232.88      199.98      8.96 o 
   0   1   6      697.33      686.44      8.85 o 
   1   1   6      337.94      321.03      8.29 o 
   2   1   6        7.78        6.22      2.35 o 
   3   1   6       25.34       22.09      2.85 o 
   4   1   6        8.33        3.35      2.10 o 
  -4   2   6        2.93        7.62     13.53 o 
  -3   2   6       86.04       49.14     15.51 o 
  -2   2   6       45.10       65.75      8.78 o 
  -1   2   6       78.79       85.95      7.81 o 
   0   2   6      520.46      539.21      7.73 o 
   1   2   6       43.20       47.12      5.81 o 
   2   2   6       19.91       17.28      2.71 o 
   3   2   6        0.06        4.33      2.66 o 
   4   2   6        7.24       11.93      2.59 o 
  -4   3   6        3.45        4.50     15.23 o 
  -3   3   6       16.10       11.51      8.76 o 
  -2   3   6       34.81       39.24      7.05 o 
  -1   3   6       12.39       28.37     22.16 o 
   0   3   6      480.86      475.22     18.97 o 
   1   3   6      217.95      249.39      9.58 o 
   2   3   6       80.73       76.41      6.49 o 
   3   3   6        0.54        3.33      3.66 o 
   4   3   6       11.20       15.78      3.71 o 
  -4   4   6        2.40       11.77     13.77 o 
  -3   4   6       11.49        9.76      9.76 o 
  -2   4   6       39.64       53.94      8.82 o 
  -1   4   6       39.16       30.66     11.36 o 
   0   4   6      381.06      411.38      8.31 o 
   1   4   6      195.90      183.33      8.85 o 
   2   4   6        4.82        8.44      3.66 o 
   3   4   6       11.18        8.92      4.50 o 
   4   4   6        6.30       13.34      4.58 o 
  -4   5   6        0.64       14.34     13.50 o 
  -3   5   6        5.12       18.65      9.50 o 
  -2   5   6      156.16      194.52     14.62 o 
  -1   5   6       19.40       23.41     11.70 o 
   0   5   6       69.04       73.36      4.29 o 
   1   5   6      359.21      340.03     11.21 o 
   2   5   6      106.78       91.09      8.26 o 
   3   5   6       49.65       53.30      9.09 o 
   4   5   6        0.39        6.08      7.41 o 
  -4   6   6        0.13       15.52     15.52 o 
  -3   6   6       22.80       14.71     14.71 o 
  -2   6   6       23.34       27.03      8.78 o 
  -1   6   6      120.35      129.74      9.55 o 
   0   6   6       27.38       27.75      2.46 o 
   1   6   6       93.84       77.65      5.30 o 
   2   6   6        2.47       12.54      4.09 o 
   3   6   6        2.52        7.39      7.39 o 
   4   6   6        2.02        5.58      9.75 o 
  -4   7   6        0.64       29.71     20.57 o 
  -3   7   6        0.16       12.83     11.17 o 
  -2   7   6        8.22       18.99      8.81 o 
  -1   7   6       27.29       39.76      8.12 o 
   0   7   6      182.57      176.27      5.33 o 
   1   7   6       30.32       27.90      3.70 o 
   2   7   6       25.26       21.94      4.47 o 
   3   7   6       36.85       41.29     11.72 o 
  -4   8   6        2.06       41.98     41.98 o 
  -3   8   6        0.17       17.42     17.42 o 
  -2   8   6       62.54       89.63     12.99 o 
  -1   8   6       87.80      115.97      8.58 o 
   0   8   6      314.03      321.58      6.79 o 
   1   8   6       38.09       26.23      4.05 o 
   2   8   6       52.84       61.48      7.57 o 
   3   8   6        0.47        8.58      8.58 o 
  -4   9   6        0.23       51.24     51.24 o 
  -3   9   6        4.84        5.01     21.80 o 
  -2   9   6        1.67       17.90      7.70 o 
  -1   9   6       87.27       71.31      7.26 o 
   0   9   6       46.08       38.21      3.42 o 
   1   9   6      234.82      245.35      6.94 o 
   2   9   6       12.70        9.46      6.49 o 
   3   9   6       10.31        1.34     11.77 o 
  -3  10   6        3.71       18.93     24.09 o 
  -2  10   6        9.96        8.54      8.09 o 
  -1  10   6       25.67       35.02      6.55 o 
   0  10   6       68.94       67.51      2.48 o 
   1  10   6       13.81        7.05      2.53 o 
   2  10   6      102.78      134.47     11.94 o 
   3  10   6        0.05       10.73      8.51 o 
  -3  11   6        0.00       11.71     24.03 o 
  -2  11   6        1.09       18.83      8.92 o 
  -1  11   6       56.22       69.75      9.42 o 
   0  11   6        8.62        9.79      2.29 o 
   1  11   6       52.27       37.79      3.97 o 
   2  11   6        2.78        8.55      5.52 o 
   3  11   6        0.19       18.41      9.87 o 
  -3  12   6        2.09        1.56     19.65 o 
  -2  12   6        3.58       24.09     11.41 o 
  -1  12   6       35.30       25.26      5.11 o 
   0  12   6       38.80       30.95      2.34 o 
   1  12   6       21.62       20.93      3.16 o 
   2  12   6        7.88        8.13      6.71 o 
   3  12   6        0.57        9.15     13.22 o 
  -3  13   6        0.63        3.03     23.72 o 
  -2  13   6       17.22       35.00     11.44 o 
  -1  13   6        0.05        1.93      3.48 o 
   0  13   6       68.95       59.21      6.67 o 
   1  13   6       21.06       19.54      1.84 o 
   2  13   6        1.54        9.71      5.49 o 
  -2  14   6        0.70        5.11      9.01 o 
  -1  14   6       67.43       92.24      7.71 o 
   0  14   6        7.06        9.01      1.65 o 
   1  14   6        3.38        0.22      1.71 o 
   2  14   6        0.05        3.07      3.61 o 
  -2  15   6        0.65        8.16      8.16 o 
  -1  15   6        0.00        0.24      4.42 o 
   0  15   6        2.57        1.26      1.32 o 
   1  15   6        6.63        6.61      1.60 o 
   2  15   6        8.26        9.20      7.15 o 
  -2  16   6        1.35       13.14      6.70 o 
  -1  16   6        0.40        4.94      5.18 o 
   0  16   6        8.99       12.65      1.95 o 
   1  16   6        2.35        2.20      1.59 o 
  -1  17   6        0.02        0.00      3.79 o 
   0  17   6        1.41        0.02      1.61 o 
   1  17   6        0.17        0.89      1.39 o 
  -3   0   7       79.46       97.06     11.95 o 
  -1   0   7      147.91      131.03      7.89 o 
   1   0   7       35.19       29.05      3.70 o 
   3   0   7       11.85        6.17      2.13 o 
  -4   1   7        0.98       10.55      7.37 o 
  -3   1   7       62.30       92.43     14.39 o 
  -2   1   7       23.84       36.90      7.91 o 
  -1   1   7       18.24        8.52      8.17 o 
   0   1   7       42.28       33.02      2.40 o 
   1   1   7       22.76       18.44      6.38 o 
   2   1   7      158.24      133.85      6.41 o 
   3   1   7       87.57       87.47      4.38 o 
   4   1   7        6.04        6.93      2.06 o 
  -4   2   7        0.97        1.85     13.19 o 
  -3   2   7       58.66       82.02     15.36 o 
  -2   2   7        2.25        1.68      4.13 o 
  -1   2   7      178.58      143.11      6.97 o 
   0   2   7      208.57      210.64      5.12 o 
   1   2   7        0.05        0.84      2.38 o 
   2   2   7        0.10        0.00      2.34 o 
   3   2   7        2.38        1.93      2.18 o 
   4   2   7        7.78        5.72      2.17 o 
  -4   3   7        0.49        9.77     10.60 o 
  -3   3   7       66.12       43.84      9.49 o 
  -2   3   7        2.41        1.04      4.37 o 
  -1   3   7      268.03      267.61      9.86 o 
   0   3   7       39.59       33.11      2.46 o 
   1   3   7      152.84      132.18      7.13 o 
   2   3   7        9.23        5.20      2.79 o 
   3   3   7       31.37       27.95      3.81 o 
   4   3   7        0.38        2.89      2.89 o 
  -4   4   7        1.64        0.00     14.90 o 
  -3   4   7       44.93       32.94      9.80 o 
  -2   4   7        1.36        1.76      4.07 o 
  -1   4   7      326.66      343.20     12.09 o 
   0   4   7      165.37      174.54      7.73 o 
   1   4   7      265.03      256.30      9.72 o 
   2   4   7        0.68        0.82      2.89 o 
   3   4   7       13.53       11.25      3.82 o 
   4   4   7        1.36        5.33      3.85 o 
  -4   5   7        2.31        6.64     10.59 o 
  -3   5   7        4.47        2.00      7.34 o 
  -2   5   7        3.16        1.32      5.55 o 
  -1   5   7       38.35       47.31     12.28 o 
   0   5   7      687.14      657.58     22.02 o 
   1   5   7        9.46       12.20      2.85 o 
   2   5   7        6.85        5.20      3.82 o 
   3   5   7       63.42       50.46      7.91 o 
   4   5   7        2.99        7.64      4.79 o 
  -4   6   7        0.03        4.78     11.45 o 
  -3   6   7        1.19        1.16      8.05 o 
  -2   6   7       40.44       66.33      9.86 o 
  -1   6   7       24.03       25.67      7.49 o 
   0   6   7      451.92      532.58     13.93 o 
   1   6   7       18.20       22.05      8.08 o 
   2   6   7       14.87       11.15      4.43 o 
   3   6   7        9.29        5.26      6.13 o 
  -4   7   7        0.31        6.52     16.38 o 
  -3   7   7       12.96       26.39     11.43 o 
  -2   7   7       92.81       96.23     11.64 o 
  -1   7   7       17.38       22.33      5.95 o 
   0   7   7        1.03        0.41      1.44 o 
   1   7   7        0.35        0.34      4.59 o 
   2   7   7       49.49       60.83      8.35 o 
   3   7   7       67.01       64.04     13.19 o 
  -4   8   7        4.44       17.65     25.81 o 
  -3   8   7        5.19        3.63     14.50 o 
  -2   8   7        0.59        0.85      5.94 o 
  -1   8   7       12.60       12.98      5.80 o 
   0   8   7        9.89        9.95      1.76 o 
   1   8   7      468.76      483.93     10.77 o 
   2   8   7       50.03       50.27      7.69 o 
   3   8   7        0.01        2.08      7.18 o 
  -3   9   7        0.16        8.68     12.63 o 
  -2   9   7        5.28        4.66      7.73 o 
  -1   9   7       10.95       15.72      9.49 o 
   0   9   7      226.36      202.84      5.38 o 
   1   9   7        3.18        2.63      3.10 o 
   2   9   7       19.14       27.40      6.62 o 
   3   9   7        0.17        1.27      9.44 o 
  -3  10   7        1.17        2.46     16.19 o 
  -2  10   7        0.02        0.44      6.51 o 
  -1  10   7        0.03        4.12      3.98 o 
   0  10   7        1.84        3.61      0.99 o 
   1  10   7        7.23       10.24      2.46 o 
   2  10   7        0.56        5.39      4.22 o 
   3  10   7        0.15        8.28      9.66 o 
  -3  11   7        3.89       11.42     17.28 o 
  -2  11   7       17.00       23.76     10.46 o 
  -1  11   7        5.05        7.41      5.66 o 
   0  11   7      101.44       82.00      3.36 o 
   1  11   7       26.44       27.93      3.55 o 
   2  11   7       11.52       16.95      5.43 o 
   3  11   7        1.58       15.58     11.16 o 
  -3  12   7        0.00        3.04     18.31 o 
  -2  12   7       32.64       43.66     14.20 o 
  -1  12   7       71.91       73.36      7.62 o 
   0  12   7       60.66       53.06      2.75 o 
   1  12   7       48.22       51.65      3.73 o 
   2  12   7        1.32        5.13      4.81 o 
  -3  13   7        0.02       13.46     22.85 o 
  -2  13   7        2.27        3.38     10.26 o 
  -1  13   7        7.24       16.69      4.91 o 
   0  13   7       53.78       38.22      2.36 o 
   1  13   7       25.55       25.85      2.41 o 
   2  13   7        1.45        7.56      6.08 o 
  -2  14   7        0.19        2.67      8.00 o 
  -1  14   7        0.36        2.54      3.46 o 
   0  14   7        1.61        2.29      1.93 o 
   1  14   7        9.62       11.90      3.44 o 
   2  14   7        1.60        7.08      6.56 o 
  -2  15   7        3.35       16.84     10.38 o 
  -1  15   7       17.51       18.63      5.34 o 
   0  15   7        0.67        1.05      1.04 o 
   1  15   7        9.63        6.74      1.56 o 
   2  15   7        1.21        5.77      5.02 o 
  -1  16   7        5.25       12.74      4.82 o 
   0  16   7        0.92        0.99      1.11 o 
   1  16   7        6.48        3.77      1.72 o 
  -1  17   7        1.51        0.68      4.03 o 
   0  17   7        0.18        0.10      1.08 o 
  -4   0   8        2.84        4.73      6.06 o 
  -2   0   8      136.19      144.27     16.15 o 
   0   0   8      576.59      623.93     10.96 o 
   2   0   8       73.40       64.41      3.07 o 
   4   0   8        2.21        0.85      1.67 o 
  -4   1   8        4.95        6.66     10.33 o 
  -3   1   8      336.60      391.56     25.70 o 
  -2   1   8        1.77        2.73      4.96 o 
  -1   1   8      213.07      201.52      8.85 o 
   0   1   8       21.55       21.34      5.34 o 
   1   1   8       63.85       69.54      4.94 o 
   2   1   8       51.74       52.09      4.45 o 
   3   1   8      145.44      151.39      4.87 o 
   4   1   8        0.65        0.00      1.19 o 
  -4   2   8       17.03       15.94     15.19 o 
  -3   2   8      151.79      165.24     19.20 o 
  -2   2   8       24.56       13.42      4.44 o 
  -1   2   8        1.58        3.97      2.37 o 
   0   2   8       51.32       42.69      4.58 o 
   1   2   8        0.00        1.23      3.84 o 
   2   2   8       14.46       13.14      3.07 o 
   3   2   8       14.26       10.16      2.94 o 
   4   2   8        8.56        7.09      1.87 o 
  -4   3   8        5.70        9.98     12.90 o 
  -3   3   8        0.08        0.04      7.14 o 
  -2   3   8        0.07        0.34      4.10 o 
  -1   3   8       86.72       98.07      6.29 o 
   0   3   8     1782.30     1879.37     14.68 o 
   1   3   8        6.52        1.69      5.65 o 
   2   3   8       96.80       92.90      6.66 o 
   3   3   8        5.54        3.59      2.88 o 
   4   3   8        0.32        3.42      1.84 o 
  -4   4   8       14.41        0.00     11.89 o 
  -3   4   8        0.18        2.23      5.69 o 
  -2   4   8       21.50       28.05      6.44 o 
  -1   4   8        6.36        8.55      7.37 o 
   0   4   8       28.63       21.86      1.97 o 
   1   4   8        6.36        0.68      2.26 o 
   2   4   8      138.99      127.88      8.50 o 
   3   4   8        2.34        2.49      3.03 o 
  -4   5   8        0.22        9.23      9.62 o 
  -3   5   8       14.99        6.15      6.05 o 
  -2   5   8       33.50       33.07      5.50 o 
  -1   5   8       11.59       10.66      3.54 o 
   0   5   8      311.19      357.28     12.78 o 
   1   5   8        7.48       16.12      3.39 o 
   2   5   8        6.74        7.80      4.34 o 
   3   5   8       11.52       10.50      4.10 o 
  -4   6   8        0.05        6.21     10.59 o 
  -3   6   8        1.63        0.00      6.61 o 
  -2   6   8        0.07        6.05      3.17 o 
  -1   6   8      507.94      459.05     14.53 o 
   0   6   8       18.46       16.66      2.87 o 
   1   6   8      253.01      265.45      8.92 o 
   2   6   8       73.56       85.14      8.20 o 
   3   6   8       13.33       18.22      5.91 o 
  -4   7   8        3.21        3.02     10.06 o 
  -3   7   8       14.67       30.51      8.46 o 
  -2   7   8        8.15        6.25      4.96 o 
  -1   7   8      144.48      118.69      8.38 o 
   0   7   8       58.99       60.23      4.13 o 
   1   7   8      304.61      254.75     10.61 o 
   2   7   8       13.42       13.88      5.32 o 
   3   7   8       19.20       19.83      7.30 o 
  -4   8   8        0.02       17.66     17.66 o 
  -3   8   8        1.35       12.23      9.05 o 
  -2   8   8       87.34       72.01     10.53 o 
  -1   8   8       26.24       39.13     11.79 o 
   0   8   8       18.36       20.95      2.07 o 
   1   8   8       12.57       12.01      3.27 o 
   2   8   8       49.25       55.23      7.52 o 
   3   8   8        8.24       10.45      8.96 o 
  -3   9   8       12.98       31.25     11.26 o 
  -2   9   8        1.57        2.61      5.81 o 
  -1   9   8       13.70       14.96      4.78 o 
   0   9   8       14.31       14.78      1.85 o 
   1   9   8      164.87      176.77      6.59 o 
   2   9   8        3.39       10.23      4.08 o 
   3   9   8        7.14       13.27      8.18 o 
  -3  10   8        2.21        2.04     11.84 o 
  -2  10   8       33.09       39.22     10.98 o 
  -1  10   8       18.81       31.82      4.90 o 
   0  10   8        0.07        1.31      1.00 o 
   1  10   8        9.41        3.87      2.83 o 
   2  10   8        0.50        1.99      4.22 o 
   3  10   8        0.35        1.22      8.40 o 
  -3  11   8       13.26        0.01     20.81 o 
  -2  11   8        0.92       14.02      7.07 o 
  -1  11   8       90.66       97.35      7.17 o 
   0  11   8      210.30      218.75      4.53 o 
   1  11   8       62.02       52.46      4.71 o 
   2  11   8        0.10        2.84      3.71 o 
   3  11   8        0.70        4.36      9.64 o 
  -3  12   8        0.89       11.79     18.52 o 
  -2  12   8       29.46       32.67     11.31 o 
  -1  12   8        2.57        6.42      5.12 o 
   0  12   8        0.11        0.81      1.09 o 
   1  12   8        1.37        2.64      1.90 o 
   2  12   8        5.66        4.36      5.77 o 
  -3  13   8        0.02       19.78     19.78 o 
  -2  13   8       32.47       41.02     13.82 o 
  -1  13   8        0.96        7.79      5.25 o 
   0  13   8        1.65        0.28      1.10 o 
   1  13   8       12.43       12.56      2.71 o 
   2  13   8        1.38       13.14      5.61 o 
  -2  14   8        0.05       10.16      7.24 o 
  -1  14   8       75.58       80.70      8.55 o 
   0  14   8        4.17        1.15      0.95 o 
   1  14   8        5.22        4.10      2.20 o 
   2  14   8        6.22        5.75      6.55 o 
  -2  15   8        6.95       23.76     10.18 o 
  -1  15   8        0.09        6.32      3.41 o 
   0  15   8        7.01        6.67      1.39 o 
   1  15   8        0.06        0.24      1.54 o 
  -1  16   8        2.34        2.86      4.12 o 
   0  16   8        0.74        0.92      1.13 o 
   1  16   8        1.43        3.00      1.52 o 
  -3   0   9      117.78      123.68     12.75 o 
  -1   0   9      306.54      308.47      9.01 o 
   1   0   9      564.06      497.50     13.80 o 
   3   0   9       36.72       30.37      3.64 o 
  -4   1   9       25.88       20.43     13.98 o 
  -3   1   9        4.31       24.85     10.42 o 
  -2   1   9       30.98       52.89      9.41 o 
  -1   1   9       40.38       57.47      5.19 o 
   0   1   9       78.85       77.12      2.87 o 
   1   1   9       29.74       28.85      4.13 o 
   2   1   9       89.72       73.57      5.99 o 
   3   1   9        1.91        0.76      2.06 o 
  -4   2   9       10.80        4.83     16.57 o 
  -3   2   9        2.11        4.92      7.06 o 
  -2   2   9       19.12       15.83      3.76 o 
  -1   2   9       73.65       56.73      4.34 o 
   0   2   9       21.78       22.95      2.00 o 
   1   2   9       71.92       97.04      7.88 o 
   2   2   9       28.68       29.39      4.94 o 
   3   2   9       14.35       11.90      2.51 o 
  -4   3   9        0.46        9.81     11.09 o 
  -3   3   9        9.18        2.75      7.14 o 
  -2   3   9        0.02        0.30      2.73 o 
  -1   3   9      228.05      224.97      5.96 o 
   0   3   9      142.17      156.46      5.50 o 
   1   3   9      116.62       97.29      6.70 o 
   2   3   9       14.16       24.19      3.70 o 
   3   3   9        1.39        1.59      2.03 o 
  -4   4   9        2.87        0.00     10.93 o 
  -3   4   9        2.59        3.02      4.95 o 
  -2   4   9       10.53        9.72      2.61 o 
  -1   4   9       41.41       40.98      3.97 o 
   0   4   9        1.56        0.43      1.99 o 
   1   4   9        1.75        2.76      4.23 o 
   2   4   9       14.60       12.95      3.67 o 
   3   4   9       23.17       14.75      4.39 o 
  -4   5   9        0.92        5.27      7.61 o 
  -3   5   9       11.25        7.27      5.97 o 
  -2   5   9       29.60       28.08      3.66 o 
  -1   5   9       22.76       22.24      3.89 o 
   0   5   9       39.19       34.66      2.49 o 
   1   5   9       75.06       94.79      8.25 o 
   2   5   9       33.75       42.40      5.46 o 
   3   5   9        0.28        0.47      3.16 o 
  -4   6   9        2.53       11.84      6.43 o 
  -3   6   9        2.79        1.29      5.32 o 
  -2   6   9        4.44        1.48      4.00 o 
  -1   6   9        4.60       17.17      6.51 o 
   0   6   9      121.46      130.02      4.24 o 
   1   6   9       14.87       20.95      4.83 o 
   2   6   9       49.22       53.85      7.84 o 
   3   6   9        6.76        7.69      5.04 o 
  -4   7   9        0.81        5.57      9.19 o 
  -3   7   9        0.35        6.45      6.45 o 
  -2   7   9        0.30       11.11      5.15 o 
  -1   7   9       27.64       41.12      8.75 o 
   0   7   9       33.15       33.86      2.34 o 
   1   7   9        3.99        4.61      3.43 o 
   2   7   9       58.81       65.14      7.48 o 
   3   7   9        1.52        0.74      4.90 o 
  -3   8   9        3.96        6.14      7.53 o 
  -2   8   9        9.96       12.22      6.52 o 
  -1   8   9       23.90       30.19      4.67 o 
   0   8   9       43.34       38.69      2.54 o 
   1   8   9       46.78       43.97      4.10 o 
   2   8   9        6.31        2.93      4.25 o 
   3   8   9        2.00        7.22      7.22 o 
  -3   9   9        0.19        0.00      9.91 o 
  -2   9   9       11.77       25.42      6.11 o 
  -1   9   9       25.92       31.58      6.99 o 
   0   9   9       60.92       50.46      2.91 o 
   1   9   9       28.47       35.78      5.96 o 
   2   9   9       17.26       20.18      5.63 o 
   3   9   9        1.26        1.25      6.15 o 
  -3  10   9        0.47       11.46     11.46 o 
  -2  10   9        0.29        4.03      6.35 o 
  -1  10   9        1.02        6.42      2.87 o 
   0  10   9       58.80       46.84      2.69 o 
   1  10   9       64.77       56.22      5.04 o 
   2  10   9        0.14        1.37      4.17 o 
   3  10   9        0.07        4.80      7.52 o 
  -3  11   9        1.64       26.13     12.97 o 
  -2  11   9        7.59       16.12      6.60 o 
  -1  11   9       51.52       55.91      6.31 o 
   0  11   9       31.45       32.43      2.20 o 
   1  11   9        0.08        0.37      1.98 o 
   2  11   9        0.23        2.13      5.10 o 
  -3  12   9        0.89       17.77     17.77 o 
  -2  12   9       10.11        2.93      7.48 o 
  -1  12   9       17.54       17.83      4.19 o 
   0  12   9        5.15        3.48      1.16 o 
   1  12   9        1.36        3.41      1.99 o 
   2  12   9        0.52        4.50      4.87 o 
  -2  13   9        4.07       16.41      6.29 o 
  -1  13   9       24.42       34.48      5.00 o 
   0  13   9        2.45        0.04      0.99 o 
   1  13   9        5.36        8.12      2.73 o 
   2  13   9        3.76        5.57      6.55 o 
  -2  14   9       15.44       28.99      9.35 o 
  -1  14   9        4.34       11.96      3.60 o 
   0  14   9       17.59       18.99      1.71 o 
   1  14   9        0.42        1.56      1.56 o 
  -2  15   9        0.36       14.78      8.68 o 
  -1  15   9        0.14        2.03      3.31 o 
   0  15   9        3.84        1.97      1.07 o 
   1  15   9        6.57        6.52      2.55 o 
  -1  16   9        3.45        6.68      3.33 o 
   0  16   9        4.56        6.52      2.28 o 
  -4   0  10        1.40        0.00      8.94 o 
  -2   0  10        2.98       11.09      7.94 o 
   0   0  10        0.11        2.04      1.94 o 
   2   0  10      224.85      196.95      9.15 o 
  -4   1  10       18.15       36.51     12.17 o 
  -3   1  10       11.70       13.34     10.53 o 
  -2   1  10       15.36       16.11      5.63 o 
  -1   1  10       49.64       47.04      3.48 o 
   0   1  10       17.75       15.07      1.92 o 
   1   1  10      146.43      147.73      6.78 o 
   2   1  10      187.34      171.38      8.34 o 
   3   1  10       14.63       10.78      2.77 o 
  -4   2  10       11.18       29.21     12.07 o 
  -3   2  10        6.05        5.27      5.27 o 
  -2   2  10       10.19       16.50      4.22 o 
  -1   2  10      160.05      166.87      7.23 o 
   0   2  10        3.22        0.19      1.87 o 
   1   2  10       61.04       45.70      4.53 o 
   2   2  10       20.09       12.41      3.46 o 
   3   2  10       14.73       12.22      2.96 o 
  -4   3  10       21.98       30.23     12.24 o 
  -3   3  10        2.78        3.03      3.87 o 
  -2   3  10        9.31       11.79      4.84 o 
  -1   3  10       24.60       26.61      4.02 o 
   0   3  10       50.06       41.48      2.40 o 
   1   3  10       83.38       97.10      8.28 o 
   2   3  10       60.13       61.01      4.95 o 
   3   3  10        1.74        6.14      2.40 o 
  -4   4  10        7.99       16.70      7.54 o 
  -3   4  10        7.08        0.51      4.40 o 
  -2   4  10       64.75       56.34      5.35 o 
  -1   4  10        6.94        6.05      1.98 o 
   0   4  10       95.51       89.22      4.50 o 
   1   4  10        4.55        5.31      2.96 o 
   2   4  10       36.57       31.99      4.38 o 
   3   4  10        4.06       10.32      3.04 o 
  -4   5  10        0.87        3.39      5.28 o 
  -3   5  10        4.13       12.23      3.66 o 
  -2   5  10        6.49        4.84      3.80 o 
  -1   5  10      153.66      131.27      6.35 o 
   0   5  10        0.52        0.44      1.71 o 
   1   5  10       28.57       13.94      6.58 o 
   2   5  10      123.31      117.65      8.51 o 
   3   5  10        2.42        6.92      3.08 o 
  -4   6  10        0.00        7.01      5.22 o 
  -3   6  10        0.07        4.12      4.06 o 
  -2   6  10       24.61       30.28      4.73 o 
  -1   6  10       74.81       85.93      4.34 o 
   0   6  10        0.09        1.20      0.79 o 
   1   6  10       27.77       29.92      4.55 o 
   2   6  10        5.34        4.29      4.60 o 
   3   6  10        0.53        5.63      4.26 o 
  -3   7  10       19.92       34.22      6.06 o 
  -2   7  10       12.25        9.76      4.29 o 
  -1   7  10       12.90       10.81      3.20 o 
   0   7  10       14.88       14.27      1.59 o 
   1   7  10       75.29       74.46      6.48 o 
   2   7  10      160.86      176.71     12.45 o 
   3   7  10        8.66       19.01      6.14 o 
  -3   8  10        0.24        1.53      3.47 o 
  -2   8  10        3.86        4.25      4.02 o 
  -1   8  10        0.12        7.30      3.34 o 
   0   8  10      358.94      322.87      6.41 o 
   1   8  10       12.51       16.80      4.92 o 
   2   8  10        1.33        3.50      4.74 o 
   3   8  10        1.08        9.73      4.49 o 
  -3   9  10        0.41        5.18      7.22 o 
  -2   9  10        3.38        2.99      3.51 o 
  -1   9  10      135.53      105.96      7.44 o 
   0   9  10        1.30        0.32      1.08 o 
   1   9  10       10.75       14.04      3.67 o 
   2   9  10        0.62        8.25      3.48 o 
   3   9  10        0.84        7.68      5.92 o 
  -3  10  10        0.00        2.73      7.79 o 
  -2  10  10        6.31       10.30      3.16 o 
  -1  10  10       17.73       21.53      4.72 o 
   0  10  10       23.30       16.34      1.84 o 
   1  10  10        0.56        0.24      2.83 o 
   2  10  10        0.30        4.73      4.14 o 
  -3  11  10        9.79       35.56     13.98 o 
  -2  11  10        1.59        5.48      5.74 o 
  -1  11  10       21.13       12.21      3.35 o 
   0  11  10        6.55        5.78      1.04 o 
   1  11  10       22.08       34.88      4.22 o 
   2  11  10        7.48       10.04      7.03 o 
  -2  12  10       34.10       38.59     10.35 o 
  -1  12  10       10.98        4.57      3.50 o 
   0  12  10       16.41       14.60      2.10 o 
   1  12  10        0.24        4.34      1.57 o 
   2  12  10        0.68        2.33      5.55 o 
  -2  13  10        0.80        5.98      7.26 o 
  -1  13  10       25.68       31.65      4.18 o 
   0  13  10        3.06        2.37      1.01 o 
   1  13  10        0.39        0.30      1.81 o 
   2  13  10       12.03       18.95      8.13 o 
  -2  14  10        0.39        0.81      8.55 o 
  -1  14  10        0.15        3.40      3.40 o 
   0  14  10        4.77        1.57      1.30 o 
   1  14  10        4.90        9.57      2.36 o 
  -1  15  10        0.69        2.36      3.97 o 
   0  15  10        1.56        0.62      0.82 o 
   1  15  10        4.65        5.70      1.69 o 
  -3   0  11       32.86       30.97      5.06 o 
  -1   0  11      154.78      126.25      7.30 o 
   1   0  11        2.59        5.91      2.63 o 
   3   0  11       10.39        4.11      3.01 o 
  -4   1  11       39.18       51.83     12.24 o 
  -3   1  11        0.51        0.35     11.33 o 
  -2   1  11        6.87       11.00      7.00 o 
  -1   1  11        0.15        0.24      5.15 o 
   0   1  11       86.41       88.85      3.85 o 
   1   1  11       91.22       97.21      2.31 o 
   2   1  11      108.32       99.20      6.51 o 
   3   1  11        1.29        2.13      2.13 o 
  -4   2  11        9.62       28.05     10.67 o 
  -3   2  11       11.55        6.48      5.46 o 
  -2   2  11       17.24       18.51      4.81 o 
  -1   2  11        0.31        0.50      3.39 o 
   0   2  11        0.64        0.11      1.05 o 
   1   2  11       47.57       45.58      5.01 o 
   2   2  11       44.30       53.31      5.68 o 
   3   2  11       13.65       15.15      3.04 o 
  -4   3  11        0.01       11.42      6.63 o 
  -3   3  11        0.29        1.58      4.00 o 
  -2   3  11       17.81       14.07      2.83 o 
  -1   3  11      159.73      143.50      6.30 o 
   0   3  11        1.33        1.46      1.00 o 
   1   3  11       85.53       95.10      6.74 o 
   2   3  11        1.22        4.99      2.52 o 
   3   3  11        0.01        2.06      2.65 o 
  -4   4  11        0.08        4.98      6.06 o 
  -3   4  11        1.02        3.07      2.92 o 
  -2   4  11        2.38        4.07      2.59 o 
  -1   4  11        4.66        2.20      2.05 o 
   0   4  11        2.21        0.07      1.45 o 
   1   4  11       65.17       63.45      5.31 o 
   2   4  11        0.73        5.48      3.49 o 
   3   4  11        2.83        5.11      2.93 o 
  -4   5  11        0.85        2.75      5.23 o 
  -3   5  11        0.69        0.42      2.80 o 
  -2   5  11        3.91        9.24      2.69 o 
  -1   5  11       98.34       79.54      4.63 o 
   0   5  11       12.64        7.03      1.40 o 
   1   5  11       15.68       16.39      4.07 o 
   2   5  11        0.01        0.76      3.55 o 
   3   5  11        3.32        0.92      3.90 o 
  -3   6  11        0.66        1.25      2.79 o 
  -2   6  11       55.22       49.26      4.94 o 
  -1   6  11       25.53       21.94      2.85 o 
   0   6  11       25.03       22.74      1.94 o 
   1   6  11       70.61       75.65      7.35 o 
   2   6  11        9.33       12.53      3.82 o 
   3   6  11        0.26        6.68      3.31 o 
  -3   7  11        0.13        2.87      4.37 o 
  -2   7  11        6.14       11.37      3.39 o 
  -1   7  11        2.79        1.98      3.57 o 
   0   7  11      128.73      102.96      6.09 o 
   1   7  11        6.29       16.19      4.20 o 
   2   7  11       16.92       15.48      5.01 o 
   3   7  11        0.03        1.30      4.54 o 
  -3   8  11       15.36       15.55      4.91 o 
  -2   8  11        0.40        3.72      3.46 o 
  -1   8  11       56.78       53.09      4.72 o 
   0   8  11        1.02        3.53      2.12 o 
   1   8  11       49.40       44.71      5.25 o 
   2   8  11        5.95       11.76      4.84 o 
  -3   9  11        0.33        2.38      6.59 o 
  -2   9  11       19.12       14.09      4.44 o 
  -1   9  11       11.13       15.95      3.03 o 
   0   9  11       58.72       50.13      2.72 o 
   1   9  11       11.14       13.00      3.04 o 
   2   9  11        2.59        4.50      4.98 o 
  -3  10  11       14.26       21.42      6.05 o 
  -2  10  11        1.76        5.12      4.04 o 
  -1  10  11       18.45       15.17      3.40 o 
   0  10  11        0.14        1.31      0.77 o 
   1  10  11        0.20        0.24      3.47 o 
   2  10  11        0.03        2.12      5.22 o 
  -3  11  11        0.02        4.31      8.87 o 
  -2  11  11       11.85        6.61      5.98 o 
  -1  11  11       51.08       52.18      5.01 o 
   0  11  11       60.12       48.82      2.70 o 
   1  11  11        0.35        2.83      2.63 o 
   2  11  11        0.01        6.75      4.28 o 
  -2  12  11        0.35        0.77      4.61 o 
  -1  12  11        0.87        0.34      2.25 o 
   0  12  11        0.21        0.18      0.98 o 
   1  12  11        3.85        2.02      2.86 o 
   2  12  11        0.19        8.12      4.70 o 
  -2  13  11        4.67        4.42      7.44 o 
  -1  13  11        0.00        1.10      2.47 o 
   0  13  11        4.68        4.82      1.11 o 
   1  13  11        2.04        0.95      2.01 o 
  -1  14  11        0.33        4.73      2.57 o 
   0  14  11        3.84        4.02      1.09 o 
   1  14  11        2.95        3.00      2.24 o 
  -1  15  11        0.01        1.04      2.31 o 
   0  15  11        0.32        0.09      0.88 o 
  -4   0  12        6.07       12.36      7.80 o 
  -2   0  12       86.13      110.45     11.00 o 
   0   0  12      165.84      172.63      5.49 o 
   2   0  12      120.37      149.81      9.20 o 
  -4   1  12        1.72        1.10      7.45 o 
  -3   1  12        0.02        7.29      4.81 o 
  -2   1  12        2.92        7.46      9.32 o 
  -1   1  12       38.89       49.94      4.29 o 
   0   1  12       62.03       59.10      3.80 o 
   1   1  12       59.61       75.95      6.72 o 
   2   1  12        1.90        1.83      2.83 o 
   3   1  12        2.07        0.33      2.87 o 
  -4   2  12        0.10        4.29      6.24 o 
  -3   2  12        4.50       12.07      4.81 o 
  -2   2  12        0.04        0.89      3.42 o 
  -1   2  12        5.24        6.90      3.04 o 
   0   2  12       51.75       55.00      2.94 o 
   1   2  12      159.76      164.52      8.57 o 
   2   2  12        6.46       10.90      3.23 o 
   3   2  12        2.55        2.42      2.09 o 
  -3   3  12        0.07        0.48      3.27 o 
  -2   3  12       30.87       35.16      4.31 o 
  -1   3  12       47.53       50.23      3.63 o 
   0   3  12       28.03       22.47      2.53 o 
   1   3  12       53.42       62.99      5.70 o 
   2   3  12        3.18        8.72      3.04 o 
   3   3  12        0.08        2.49      2.49 o 
  -3   4  12        2.39        5.41      2.72 o 
  -2   4  12        2.73        3.04      2.37 o 
  -1   4  12        6.29        7.47      2.51 o 
   0   4  12        6.42        5.06      1.01 o 
   1   4  12        5.29       10.70      2.89 o 
   2   4  12       19.33       19.27      4.24 o 
   3   4  12        1.83        3.36      2.16 o 
  -3   5  12        9.36        2.40      2.25 o 
  -2   5  12        5.15        9.09      3.93 o 
  -1   5  12        0.61        5.04      1.85 o 
   0   5  12       33.06       24.05      4.26 o 
   1   5  12        2.30        2.36      3.24 o 
   2   5  12       10.15       14.42      4.03 o 
   3   5  12        1.69        3.91      4.01 o 
  -3   6  12        0.47        1.71      2.91 o 
  -2   6  12        1.28        0.27      2.53 o 
  -1   6  12       23.22       26.99      3.57 o 
   0   6  12       14.94       18.63      1.60 o 
   1   6  12      148.56      177.84      9.52 o 
   2   6  12       12.84       20.39      4.54 o 
   3   6  12        2.83        6.85      4.86 o 
  -3   7  12        1.96        0.40      2.12 o 
  -2   7  12       41.81       55.91      5.25 o 
  -1   7  12       23.34       16.81      2.53 o 
   0   7  12        2.43        1.74      1.24 o 
   1   7  12       50.81       44.20      5.14 o 
   2   7  12        5.28        3.82      4.07 o 
  -3   8  12        1.84        3.95      3.95 o 
  -2   8  12        0.76        0.35      2.33 o 
  -1   8  12        6.80        8.59      2.59 o 
   0   8  12       12.55        8.02      1.07 o 
   1   8  12       20.54       30.05      6.58 o 
   2   8  12        1.67        1.30      5.06 o 
  -3   9  12        0.18        4.29      4.48 o 
  -2   9  12       13.03        9.46      3.07 o 
  -1   9  12        2.06        3.09      2.18 o 
   0   9  12       13.93       10.02      1.25 o 
   1   9  12       17.93       24.03      4.08 o 
   2   9  12        0.26        0.44      4.66 o 
  -3  10  12        0.29        1.69      6.59 o 
  -2  10  12        3.87        0.00      3.06 o 
  -1  10  12       26.16       21.75      2.95 o 
   0  10  12       10.09       10.75      1.32 o 
   1  10  12        1.34        2.68      3.12 o 
   2  10  12        0.00        8.70      5.29 o 
  -2  11  12       26.20       39.27      6.63 o 
  -1  11  12       11.20        7.00      2.60 o 
   0  11  12        0.27        0.76      0.65 o 
   1  11  12        0.36        0.36      2.69 o 
   2  11  12        5.10       16.47      6.51 o 
  -2  12  12        2.16        3.89      4.52 o 
  -1  12  12        0.55        1.56      1.66 o 
   0  12  12        0.00        0.10      0.79 o 
   1  12  12       11.17       19.53      3.48 o 
  -2  13  12        6.07        7.45      6.97 o 
  -1  13  12        0.01        0.98      2.23 o 
   0  13  12        6.52        5.05      1.00 o 
   1  13  12        0.41        1.76      2.26 o 
  -1  14  12        8.82       17.34      2.93 o 
   0  14  12        0.12        0.10      0.75 o 
  -3   0  13        4.39        3.12      4.64 o 
  -1   0  13        2.91        3.59      1.82 o 
   1   0  13      403.04      442.89     16.74 o 
   3   0  13        6.02       11.00      3.15 o 
  -3   1  13        5.13       15.50      5.72 o 
  -2   1  13        5.09        2.23      5.98 o 
  -1   1  13        3.52        6.94      3.88 o 
   0   1  13       26.06       30.81      3.95 o 
   1   1  13       83.99      100.77      7.42 o 
   2   1  13       27.05       41.77      5.35 o 
   3   1  13        0.00        2.34      2.34 o 
  -3   2  13        0.46        0.16      3.90 o 
  -2   2  13       36.18       53.43      5.62 o 
  -1   2  13        0.35        0.48      4.51 o 
   0   2  13       22.97       27.27      2.41 o 
   1   2  13       30.35       32.46      5.03 o 
   2   2  13        1.97        3.20      2.84 o 
   3   2  13        0.82        1.21      3.28 o 
  -3   3  13        0.01        1.27      3.00 o 
  -2   3  13       16.19       16.10      2.16 o 
  -1   3  13       12.70       24.12      2.83 o 
   0   3  13      104.68      104.23      3.78 o 
   1   3  13       30.72       35.64      4.33 o 
   2   3  13        4.63        7.00      3.17 o 
   3   3  13        4.43        4.18      3.38 o 
  -3   4  13        4.94        3.11      2.75 o 
  -2   4  13       16.39        8.29      2.71 o 
  -1   4  13        2.71        4.05      1.74 o 
   0   4  13        7.34       10.11      1.95 o 
   1   4  13       23.15       24.48      4.82 o 
   2   4  13        6.54       14.51      4.10 o 
  -3   5  13        0.54        1.18      2.52 o 
  -2   5  13        7.13        3.75      1.86 o 
  -1   5  13        0.61        1.31      1.21 o 
   0   5  13       20.98       19.24      1.87 o 
   1   5  13       51.54       53.06      6.37 o 
   2   5  13        2.51        8.61      2.85 o 
  -3   6  13        2.65        1.16      1.95 o 
  -2   6  13        3.87        1.12      1.88 o 
  -1   6  13        3.76        6.10      3.58 o 
   0   6  13       29.36       29.68      1.98 o 
   1   6  13        0.04        3.86      2.69 o 
   2   6  13        0.12        0.40      2.99 o 
  -3   7  13        5.82        4.37      2.56 o 
  -2   7  13       11.86       17.43      2.71 o 
  -1   7  13        1.68        2.86      2.36 o 
   0   7  13       27.98       22.56      1.74 o 
   1   7  13       87.95      113.06      8.40 o 
   2   7  13       13.29       15.87      6.09 o 
  -3   8  13        1.48        2.62      2.45 o 
  -2   8  13        1.72        2.49      2.21 o 
  -1   8  13       69.99       55.91      4.34 o 
   0   8  13        0.32        0.34      0.80 o 
   1   8  13        1.69        1.30      2.95 o 
   2   8  13        1.64        1.26      4.83 o 
  -3   9  13        1.04        2.93      3.36 o 
  -2   9  13       15.70        8.10      2.28 o 
  -1   9  13        0.52        0.33      1.88 o 
   0   9  13        1.50        2.08      0.83 o 
   1   9  13        0.68        4.81      4.23 o 
   2   9  13        0.43        7.68      3.77 o 
  -2  10  13        9.91       13.51      3.36 o 
  -1  10  13        9.40        9.81      2.49 o 
   0  10  13        0.69        0.24      0.54 o 
   1  10  13        0.38        0.84      2.85 o 
   2  10  13        8.35       18.30      6.75 o 
  -2  11  13        2.56        0.45      3.70 o 
  -1  11  13        3.01        1.54      1.88 o 
   0  11  13        8.32        3.93      0.93 o 
   1  11  13        2.86        3.24      4.05 o 
  -2  12  13        0.02        2.23      4.10 o 
  -1  12  13        0.70        5.81      2.30 o 
   0  12  13        0.54        0.85      0.85 o 
   1  12  13        0.55        1.63      2.36 o 
  -1  13  13        1.10        2.05      2.05 o 
   0  13  13        0.12        0.77      0.77 o 
  -2   0  14       30.26       48.15      7.83 o 
   0   0  14       47.12       56.08      4.09 o 
   2   0  14       15.01       11.04      3.84 o 
  -3   1  14        0.60        2.12      4.24 o 
  -2   1  14        0.05        1.73      2.24 o 
  -1   1  14       42.72       53.34      4.79 o 
   0   1  14       31.99       39.34      2.57 o 
   1   1  14        7.01       10.02      4.42 o 
   2   1  14        2.60        7.33      2.41 o 
  -3   2  14        9.06       10.26      3.71 o 
  -2   2  14        7.91        1.22      2.87 o 
  -1   2  14        1.13        1.46      2.24 o 
   0   2  14       28.18       33.63      2.78 o 
   1   2  14       26.61       39.59      5.26 o 
   2   2  14        8.06        6.24      4.42 o 
  -3   3  14        1.66        0.00      2.47 o 
  -2   3  14        7.06        7.62      1.76 o 
  -1   3  14        7.87       13.40      2.16 o 
   0   3  14       16.41       14.92      1.81 o 
   1   3  14       14.87       16.76      3.80 o 
   2   3  14        0.24        0.00      3.36 o 
  -3   4  14        2.86        1.26      2.57 o 
  -2   4  14        0.32        4.64      2.07 o 
  -1   4  14        0.02        0.51      1.58 o 
   0   4  14        0.21        0.11      1.85 o 
   1   4  14        4.27        6.86      4.01 o 
   2   4  14        6.62       15.91      3.65 o 
  -3   5  14        5.24        1.87      1.76 o 
  -2   5  14       17.45       13.49      2.34 o 
  -1   5  14        6.59        6.10      2.06 o 
   0   5  14        8.08        8.74      1.37 o 
   1   5  14       11.97       19.79      4.38 o 
   2   5  14        5.93       12.99      3.86 o 
  -3   6  14        1.40        2.00      1.98 o 
  -2   6  14        6.57        6.55      1.78 o 
  -1   6  14        0.44        0.17      1.05 o 
   0   6  14       23.26       16.61      1.58 o 
   1   6  14        5.31        6.80      3.59 o 
   2   6  14        0.08        0.56      3.98 o 
  -3   7  14        0.65        1.06      1.97 o 
  -2   7  14        0.17        0.20      1.55 o 
  -1   7  14       21.67       25.42      2.72 o 
   0   7  14        0.03        0.79      0.82 o 
   1   7  14        6.00        7.39      3.33 o 
   2   7  14        0.21        4.36      3.10 o 
  -2   8  14       15.73       13.31      2.39 o 
  -1   8  14        0.26        0.19      1.04 o 
   0   8  14       36.40       26.80      3.77 o 
   1   8  14        2.06        2.80      3.04 o 
   2   8  14        0.14        0.78      4.70 o 
  -2   9  14        5.07        4.60      2.48 o 
  -1   9  14       14.94       10.62      1.74 o 
   0   9  14       10.30        5.84      1.32 o 
   1   9  14        0.08        3.74      2.88 o 
  -2  10  14        8.21        5.48      2.35 o 
  -1  10  14        1.22        1.89      1.31 o 
   0  10  14        0.56        0.96      1.23 o 
   1  10  14        0.00        2.78      1.95 o 
  -2  11  14        5.56        5.79      2.77 o 
  -1  11  14       18.92       15.44      2.32 o 
   0  11  14        1.29        2.04      0.72 o 
   1  11  14        0.06        1.84      3.12 o 
  -1  12  14        0.00        1.67      1.67 o 
   0  12  14        1.11        1.25      0.67 o 
  -3   0  15       21.44       17.71      4.16 o 
  -1   0  15       25.24       21.61      2.98 o 
   1   0  15       91.22       98.89     10.20 o 
  -3   1  15        0.87        0.00      3.14 o 
  -2   1  15       17.27       23.62      3.29 o 
  -1   1  15       18.98       16.82      2.73 o 
   0   1  15        0.42        0.92      2.30 o 
   1   1  15        0.39        2.45      3.42 o 
   2   1  15        4.64        9.98      3.22 o 
  -3   2  15        3.75        0.42      3.14 o 
  -2   2  15        0.16        0.29      1.71 o 
  -1   2  15        7.42        5.38      2.34 o 
   0   2  15      144.06      160.65      4.96 o 
   1   2  15        0.00        2.79      2.52 o 
   2   2  15        0.94        2.53      3.80 o 
  -3   3  15        1.20        2.17      2.17 o 
  -2   3  15        7.53        5.55      1.67 o 
  -1   3  15        2.50        3.17      1.79 o 
   0   3  15       29.03       33.43      2.36 o 
   1   3  15        0.52        1.58      4.85 o 
   2   3  15        0.11        5.69      3.56 o 
  -3   4  15        0.49        2.30      2.03 o 
  -2   4  15        1.59        6.69      1.71 o 
  -1   4  15        7.87        6.13      1.58 o 
   0   4  15        1.33        1.07      0.95 o 
   1   4  15        2.22        5.08      3.90 o 
   2   4  15        1.64        1.72      3.56 o 
  -3   5  15        1.25        1.23      1.69 o 
  -2   5  15        0.43        0.58      1.27 o 
  -1   5  15        5.15        7.76      1.84 o 
   0   5  15        0.28        1.36      2.06 o 
   1   5  15       20.72       22.49      5.36 o 
   2   5  15        5.97       16.21      4.39 o 
  -3   6  15        0.90        2.70      1.66 o 
  -2   6  15        1.42        2.18      1.34 o 
  -1   6  15        3.86        1.45      1.42 o 
   0   6  15       86.29       90.41      3.26 o 
   1   6  15       10.37       25.31      6.19 o 
   2   6  15        5.80       16.28      4.42 o 
  -2   7  15        5.50        7.83      1.76 o 
  -1   7  15        3.74        4.90      1.20 o 
   0   7  15       20.07       16.16      2.20 o 
   1   7  15        2.05        2.48      4.02 o 
  -2   8  15        0.24        0.41      1.60 o 
  -1   8  15        2.61        2.35      1.26 o 
   0   8  15       10.77        7.85      1.19 o 
   1   8  15        0.60        2.02      3.79 o 
  -2   9  15        0.29        1.16      1.89 o 
  -1   9  15        2.76        2.12      1.14 o 
   0   9  15        5.33        5.67      1.13 o 
   1   9  15        0.13        2.06      2.89 o 
  -2  10  15        3.18        4.66      2.66 o 
  -1  10  15        0.58        2.64      1.07 o 
   0  10  15        0.73        0.71      0.88 o 
   1  10  15        0.17        2.06      2.96 o 
  -1  11  15        1.31        0.00      1.41 o 
   0  11  15        0.10        0.53      0.63 o 
  -2   0  16        0.18        5.06      2.69 o 
   0   0  16      155.86      206.33     15.37 o 
   2   0  16        6.66       22.03      5.95 o 
  -3   1  16        0.09        2.21      3.44 o 
  -2   1  16        0.00        0.44      1.86 o 
  -1   1  16        0.09        1.22      1.70 o 
   0   1  16        6.62        7.62      1.87 o 
   1   1  16       21.43       20.80      6.49 o 
   2   1  16        0.04        4.99      3.82 o 
  -3   2  16        3.89       10.06      3.03 o 
  -2   2  16        0.95        1.88      1.88 o 
  -1   2  16        0.50        1.97      1.57 o 
   0   2  16       11.88       17.84      2.15 o 
   1   2  16        0.93        0.98      4.09 o 
   2   2  16        0.31        7.13      3.59 o 
  -3   3  16        2.19        1.63      2.49 o 
  -2   3  16        3.72        2.21      2.21 o 
  -1   3  16       37.88       25.70      2.67 o 
   0   3  16        3.68        5.20      1.08 o 
   1   3  16        0.98        4.55      3.38 o 
   2   3  16        2.25        8.95      4.01 o 
  -2   4  16        0.65        3.42      1.45 o 
  -1   4  16        1.15        0.36      1.51 o 
   0   4  16        1.33        0.98      1.29 o 
   1   4  16        2.69        3.11      5.25 o 
   2   4  16        0.18        6.17      4.95 o 
  -2   5  16        0.08        1.63      1.43 o 
  -1   5  16        5.29       12.11      1.82 o 
   0   5  16        3.06        4.85      1.06 o 
   1   5  16        1.01        2.06      3.55 o 
  -2   6  16        1.57        1.03      1.03 o 
  -1   6  16       15.04       15.21      1.83 o 
   0   6  16        2.37        1.06      1.06 o 
   1   6  16        0.19        1.06      4.18 o 
  -2   7  16        0.40        1.21      1.04 o 
  -1   7  16        3.86        3.27      1.11 o 
   0   7  16       12.73       11.16      2.14 o 
   1   7  16        6.32       16.35      5.99 o 
  -2   8  16        6.81        7.14      1.52 o 
  -1   8  16        0.23        2.53      0.99 o 
   0   8  16        0.69        0.42      1.10 o 
   1   8  16        0.40        0.01      5.13 o 
  -1   9  16        0.45        1.63      0.66 o 
   0   9  16        0.18        0.24      0.97 o 
  -1  10  16        0.46        1.18      1.18 o 
   0  10  16        0.13        0.40      0.64 o 
  -1   0  17       37.40       35.90      3.75 o 
   1   0  17        6.11       13.61      5.58 o 
  -2   1  17       13.67        7.22      2.57 o 
  -1   1  17        1.55        2.52      2.45 o 
   0   1  17        0.97        0.50      2.63 o 
   1   1  17        1.84        1.89      4.98 o 
  -2   2  17        0.74        0.26      1.42 o 
  -1   2  17        3.96        4.54      1.55 o 
   0   2  17        8.03        8.27      3.01 o 
   1   2  17        2.22        5.00      6.94 o 
  -2   3  17        3.23        2.47      1.32 o 
  -1   3  17        3.95        1.19      1.43 o 
   0   3  17        6.16       11.42      3.26 o 
   1   3  17        0.77        5.16      4.09 o 
  -2   4  17        0.01        2.95      1.41 o 
  -1   4  17        9.89        7.36      1.81 o 
   0   4  17        0.16        1.13      0.90 o 
   1   4  17        2.80        9.71      3.92 o 
  -2   5  17        2.18        3.54      1.32 o 
  -1   5  17        1.47        0.00      1.29 o 
   0   5  17        6.96       11.30      1.51 o 
   1   5  17        5.69        7.15      4.61 o 
  -2   6  17        0.01        2.17      1.16 o 
  -1   6  17        4.53        0.95      1.39 o 
   0   6  17        3.46        4.75      1.18 o 
   1   6  17        0.03        0.45      5.32 o 
  -1   7  17        1.40        3.39      1.39 o 
   0   7  17        0.67        2.19      0.92 o 
  -1   8  17       13.69        8.28      1.60 o 
   0   8  17        0.20        0.88      0.88 o 
  -2   0  18        3.06        9.20      2.82 o 
   0   0  18       27.34       35.84      3.27 o 
  -2   1  18        1.44        2.31      2.31 o 
  -1   1  18        4.72        7.15      1.86 o 
   0   1  18        1.05        0.31      1.53 o 
   1   1  18        2.33        3.73      6.00 o 
  -2   2  18        0.02        0.50      1.79 o 
  -1   2  18       40.60       43.15      3.24 o 
   0   2  18        1.19        1.06      0.95 o 
   1   2  18        0.00        2.72      5.51 o 
  -2   3  18        0.83        1.54      1.70 o 
  -1   3  18        5.81        5.36      1.51 o 
   0   3  18        1.02        0.35      2.04 o 
   1   3  18        0.07        4.34      4.34 o 
  -1   4  18        0.44        1.84      1.16 o 
   0   4  18        0.05        0.84      1.04 o 
  -1   5  18        0.49        3.58      1.42 o 
   0   5  18        8.96        9.34      1.87 o 
  -1   6  18       13.32        9.01      1.90 o 
   0   6  18        2.89        1.37      1.45 o 
  -1   0  19       25.48       20.78      3.24 o 
  -1   1  19        0.00        0.09      1.32 o 
   0   1  19        6.46        6.68      1.61 o 
  -1   2  19        2.26        1.32      1.32 o 
   0   2  19        0.61        0.13      1.29 o 
  -1   3  19        0.04        1.23      1.32 o 
   0   3  19        0.05        0.89      1.15 o 
                                                 
